# Supplementary material for: Mechanically Ventilated Patients Shed High-Titer Live Severe Acute Respiratory Syndrome Coronavirus 2 (SARS-CoV-2) for Extended Periods From Both the Upper and Lower Respiratory Tract
Source: Clin Infect Dis. 2022 Mar 1;75(1):e82–8. doi: 10.1093/cid/ciac170 (PMC9129116; doi:10.1093/cid/ciac170)
Supplement: ciac170_suppl_Supplementary_Data [file ciac170_suppl_supplementary_data.xlsx]

## Sheet: Supplementary 1a
Patient ID	ICU Admission Date	ICU Outcome	ICU Discharge Date	Gender	Age	Immunosuppression	Remdesivir administration	Dexamethasone dose ( 10 day course as per RECOVERY trial result)	Tocilizumab Date	Tocilizumab Dose
4	29/10/2020	Improved	19/11/2020	F	49	No	29/10/20-3/11/20, D1 200mg, D2-5 100mg	6mg (D1-10), 25/10-3/11/20	25/10 & 27/10/20	800 mg - 2 doses
5	31/10/2020	Died	23/11/2020	M	63	yes, RA on rituximab	22/10/20-26/10/20, D1 200mg, D2-5 100mg, patient had remdesivir during prior admission to hospital , this admission was second leading up to ICU admission.	6mg (D1-10), 31/10-10/11/20	not given	not given
6	30/10/2020	Died	15/11/2020	M	69	No	not given	6mg (D1-10), 30/10-09/11/20	not given	not given
7	30/10/2020	Died	14/11/2020	M	73	No	not given	6mg (D1-10), 30/10-09/11/20	not given	not given
8	2020-07-11	Improved	23/11/2020	M	65	No	06/11/20-10/11/20	6mg (D1-10), 7/11-16/11/20	not given	not given
9	26/10/2020	Improved	18/12/2020	M	76	No	not given	6mg (D1-10), 26/10/20-04/11/20	not given	not given
10	18/11/2020	Died	12/12/2020	M	75	No	20/11/20-24/11/20, D1 200mg, D2-5 100mg	6mg (D1-10), 17/11/20-26/11/20	not given	not given
11	13/11/2020	Died	22/11/2020	M	63	No	12/11/20-16/11/20, D1 200mg, D2-5 100mg	6mg (D1-10), 10/11/20-19/11/20	not given	not given
12	17/11/2020	Died	13/12/2020	M	65	No	13/11/20-17/11/20, D1 200mg, D2-5 100mg	6mg (D1-10), 14/11/20-23/11/20	18/11/20- start dose	800 mg - 2 doses
13	2020-04-11	Died	01/12/2020	F	43	No	not given	6mg (D1-10), 04/11/20-13/11/20	21/11/20- start dose	800 mg - 2 doses
14	15/11/2020	Improved	24/11/2020	F	37	No	20/11/20-24/11/20, D1 200mg, D2-5 100mg	not given	not given	not given
15	2020-12-11	Died	16/12/2020	M	47	No	12/11/20-16/11/20,D1 200mg, D2-5 100mg	6mg (D1-10), 16/11/20-27/11/20	not given	not given
17	2020-07-12	Improved	12/01/2021	F	50	No	07/12/20-12/12/20, ,D1 200mg, D2-5 100mg	6mg (D1-10), 19/12/20-29/12/20	not given	not given
16	18/11/2020	Died	26/11/2020	F	68	Yes, post renal transplant	not given	already on Pred 40 mg/day part of post transplant immunosupression	not given	not given
25	25/1/2021	Improved	26/02/2021	M	57	Yes, renal transplant 1995, on neoral/cyclosporine 100mg BD and mycophenolate mofetil 500 mg OD	not given	6mg (D1-10), 11/01/21	not given	not given
26	23/1/2021	Improved	21/03/2021	M	58	No	19-23/01/2021, D1 200mg, D2-5 100mg	6mg D1-2 and then 12mg daily (D3-10), 19/01/21	21/01/21- start dose	800mg- 1 dose
27	20/1/2021	Died	21/02/2021	F	59	Yes, psoraiatic arthritis received methotrexate and sulfasalazine, Mtx not given during C-19 infection	not given	6mg D1 then 12mg daily (D2-10), 13/01/21	16/01/21- start dose	800mg- 1 dose
28	14/1/2021	Died	20/02/2021	M	74	No	07-11/01/2021, D1 200mg, D2-5 100mg	6mg D1-2 and then 12mg daily (D3-10), 08/01/21	not given	not given
29	2021-08-02	Died	15/02/2021	M	37	Yes, post heart transplant for Dilated cardiomyopathy, on neoral and cyclosporine	not given	not given	not given	not given
32	2021-12-02	Died	20/02/2021	F	68	No	08-12/02/2021, D1 200mg, D2-5 100mg	6mg on D1 then 10mg D2-D10, 08/02/21	09/01/21- start dose	680mg -1 dose
35	2021-09-02	Improved	19/02/2021	F	62	No	not given	6mg on D1, then 12mg D2-10, 06/02/21	07/02/21- start dose	800mg- 1 dose
39	14/02/2021	Improved	24/02/2021	F	55	No	11-15/02/2021, D1 200mg, D2-5 100mg	6mg on D1, then 12mg D2-10, 11/02/21	12/02/21- start dose	800mg- 1 dose
50	2021-02-03	Died	17/04/2021	M	59	No	23-27/02/2021, D1 200mg, D2-5 100mg	6mg D1-D10, 23/02/21	26/02/21- start dose	800mg- 1 dose
52	19/03/2021	Died	06/04/2021	M	46	No	25-29/02/2021, D1 200mg, D2-5 100mg	12mg D1-D10, 25/02/21	26/02/21- start dose	800mg- 1 dose
53	19/03/2021	Died	06/04/2021	M	59	No	not given	6mg 20/03/21 - 6mg	not given	not given
Totals	29/10/2020 - 19/03/2021	16/25 died (64%)	19/11/2020 - 06/04/2021	9/25 females (36%)	59 (50 - 68)	5/25 (20%)	15/25 (60%)	23/25 (92%)	10/25 (40%)

## Sheet: Supplementary 1b
Sample ID	PFU/mL	Gene copy/mL	First PCR Positive Date	Days shedding virus	Days qPCR detection	RNAseP Ct				Variant - AA sequence
						Rep 1	Rep 2	Average	Plate#(-veCtrl)
4 BAL 03/11/ 2020	30000	189925	24/10/2020	17	17	32.2161	30.967	31.5916	Plate1(0)	England2 - TNSFTRGVYYPDKVFRSSVLHSTQDLFLPFFSNVTWFHAIHVSGTNGTKRFDNPVLPFNDGVYFASTEKSNIIRGWIFGTTLDSKTQSLLIVN
4 BAL 10/11/ 2020	900	571.953	24/10/2020			33.9618	34.9337	34.4477	Plate1(0)
4 SAL 03/11/ 2020	200000	29952.5	24/10/2020	17	17	34.2724	32.9795	33.626	Plate1(0)
4 SAL 10/11/ 2020	4000000	10449.7	24/10/2020			31.5121	31.2628	31.3875	Plate1(0)
4 SG 03/11/ 2020	1	6644.4	24/10/2020	0	10	29.1056	28.9917	29.0486	Plate1(0)
5 BAL 10/11/2020	1	1195.9	24/10/2020	27	27	32.1232	32.0158	32.0695	Plate1(0)	England2 - AYTNSFTRGVYYPDKVFRSSVLHSTQDLFLPFFSNVTWFHAIHVSGTNGTKRFDNPVLPFNDGVYFASTEKSNIIRGWIFGTTLDSKTQSLLIVN
5 BAL 20/11/2020	30000	1232.87	24/10/2020			28.6192	28.2206	28.4199	Plate1(0)
5 NBAL 03/11/20	1	408597	24/10/2020			22.8452	22.6817	22.7635	Plate1(0)
5 SAL 03/11/2020	1000000	1072.4	24/10/2020	27	27	30.02	29.9294	29.9747	Plate1(0)
5 SAL 10/11/2020	1	500.386	24/10/2020			29.59	30.1473	29.8686	Plate1(0)
5 SAL 20/11/2020	25000	277.893	24/10/2020			32.4267	32.0523	32.2395	Plate1(0)
5 SG 03/11/ 2020	1	752.7	24/10/2020	27	27	27.265	26.986	27.1255	Plate1(0)
5 SG 10/11/2020	1	790.66	24/10/2020			34.079	37.812	35.9455	Plate1(0)
5 SG 20/11/2020	500000	527.7	24/10/2020			32.1013	32.1416	32.1215	Plate1(0)
6 BAL 10/11/2020	800	293960	22/10/2020	19	19	33.6302	33.9543	33.7922	Plate1(0)	England2 - RGVYYPDKVFRSSVLHSTQDLFLPFFSNVTWFHAIHVSGTNGTKRFDNPVLPFNDGVYFASTEKSNIIRGWIFGTTLDSKTQSLLIVN
6 NBAL 03/11/2020	40000	1.09685e+07	22/10/2020			30.004	30.0712	30.0376	Plate1(0)
6 SAL 03/11/2020	1000	717.277	22/10/2020	19	19	32.3934	32.5924	32.4929	Plate1(0)
6 SAL 10/11/2020	650000	13378.6	22/10/2020			33.3496	33.7385	33.5441	Plate1(0)
6 SG 03/11/2020	1	446382	22/10/2020	0	12	31.3191	31.5148	31.4169	Plate1(0)
7 NBAL 03/11/2020	1	3.24823e+06	30/10/2020	0	4	26.5073	26.6508	26.5791	Plate1(0)	England2 - YTNSFTRGVYYPDKVFRSSVLHSTQDLFLPFFSNVTWFHAIHVSGTNGTKRFDNPVLPFNDGVYFASTEKSNIIRGWIFGTTLDSKTQSLLIVN
7 SAL 03/11/2020	20000	888.787	30/10/2020	4	4	32.466	32.8346	32.6503	Plate1(0)
7 SG 03/11/2020	1	1.16188e+06	30/10/2020	0	4	27.5491	27.5045	27.5268	Plate1(0)
8 NBAL 10/11/2020	1	771.867	28/10/2020	0	13	33.6024	33.1373	33.3699	Plate1(0)	England2- TNSFTRGVYYPDKVFRSSVLHSTQDLFLPFFSNVTWFHAIHVSGTNGTKRFDNPVLPFNDGVYFASTEKSNIIRGWIFGTTLDSKTQSLLIVN
8 SAL 10/11/2020	1	322.908	28/10/2020	0	13	35.2604	35.7908	35.5256	Plate1(0)
8 SG 10/11/2020	1	744794	28/10/2020	0	13	29.0884	28.8493	28.9689	Plate1(0)
9 BAL 10/11/2020	1	305.595	20/10/2020	0	21	35.2794	36.9382	36.1088	Plate1(0)	England2 - QDVFLPFFSNVTWFHAIHVSGTNGTKRFDNPVLPFNDGVYFASTEKSNIIRGWIFGTTLDSKTQSLLIVN
9 SAL 10/11/2020	200	11212.3	20/10/2020	21	21	32.4546	31.3076	31.8811	Plate1(0)
10 BAL 01/12/2020	1	3991.5	2020-08-11	26	26	30.2445	30.3373	30.2909	Plate1(0)	England2 - AYTNSFTRGVYYPDKVFRSSVLHSTQDLFLPFFSNVTWFHAIHVSGTNGTKRFDNPVLPFNDGVYFASTEKFNIIRGWIFGTTLDSKTQSLLIVN
10 NBAL 04/12/2020	250	304.363	2020-08-11			33.3154	33.4656	33.3905	Plate1(0)
10 NBAL 20/11/2020	1	616868	2020-08-11			35.6723	33.9407	34.8065	Plate1(0)
10 SAL 01/12/2020	1	1798.59	2020-08-11	12	26	31.2735	31.2027	31.2381	Plate1(0)
10 SAL 04/12/2020	1750000	105723	2020-08-11			29.0299	29.1163	29.0731	Plate1(0)
10 SAL 20/11/2020	400000	147883	2020-08-11			33.0865	32.8194	32.953	Plate1(0)
10 SG 04/12/2020	25000	105723	2020-08-11	26	26	-	-	-	-
10 SG 20/11/2020	1	6.17516e+08	2020-08-11			33.4423	33.121	33.2816	Plate1(0)
11 BAL 20/11/2020	1	19497.7	2020-11-11	0	9	30.1802	30.151	30.1656	Plate1(0)	England2 - TWFHAIHVSGTNGTKRFDNPVLPFNDGVYFASTEKSNIIRGWIFGTTLDSKTQSLLIVN
11 SAL 20/11/2020	1000000	612.951	2020-11-11	9	9	33.9959	33.9409	33.9684	Plate1(0)
11 SG 20/11/2020	10000000	8308.83	2020-11-11	9	9	30.9628	31.0097	30.9863	Plate1(0)
12 BAL 20/11/2020	1	767251	2020-04-11	30	30	32.9844	33.1045	33.0444	Plate1(0)	England2 - YTNSFTRGVYYPDKVFRSSVLHSTQDLFLPFFSNVTWFHAIHVSGTNGTKRFDNPVLPFNDGVYFASTEKSNIIRGWIFGTTLDSKTQSLLIVN
12 NBAL 04/12/2020	110000000	686.266	2020-04-11			30.9924	30.8824	30.9374	Plate1(0)
12 SAL 20/11/2020	1	100	2020-04-11			35.0126	33.6342	34.3234	Plate1(0)
12 SAL 04/12/2020	10000000	735.409	2020-04-11	30	30	39.9763	36.5821	38.2792	Plate1(0)
12 SG 20/11/2020	1	9.59703e+06	2020-04-11			28.1999	28.3517	28.2758	Plate1(0)
12 SG 04/12/2020	180000000	3395.18	2020-04-11	30	30	37.7616	35.3223	36.542	Plate1(0)
13 BAL 01/12/2020	2000	1	16/11/2020	15	0	26.7295	26.9608	26.8451	Plate2(0)	Kent- QDLFLPFFSNVTWFHAISGTNGTKRFDNPVLPFNDGVYFASTEKSNIIRGWIFGTTLHSKTQSLLIVNNATNVVIKVCDP
13 SAL 01/12/2020	3500	1	16/11/2020			35.2954	36.1109	35.7032	Plate1(0)
13 SAL 20/11/2020	1000000	961.307	16/11/2020	15	4	30.4092	28.5881	29.4986	Plate1(0)
13 SG 20/11/2020	1	490.994	16/11/2020	0	4	38.5508	36.0456	37.2982	Plate1(0)
14 SAL 20/11/2020	1	1383.99	2020-07-11	0	13	34.4241	*	34.4241	Plate2(0)	Undetermined
15 SAL 08/12/2020	4000000	976.618	2020-07-11	31	31	37.51	34.9245	36.2172	Plate2(0)	England2 - TKRFDNPVLSFNDGVYFASTEKSNIIRGWIFGTTLDSKTQSLLIVNNATNVVIKVCD
15 SAL 20/11/2020	50	328.646	2020-07-11			*	36.2405	36.2405	Plate2(0)
15 SG 08/12/2020	1	1	2020-07-11	0	0	30.9865	31.0228	31.0046	Plate2(0)
16 BAL 01/12/2020	1	285.615	18/11/2020	0	13	31.3784	32.2419	31.8101	Plate2(0)	England2 - VTWFHAIHVSGTNGTKRFDNPVLPFNDGVYFASTEKSNIIRGWIFGTTLDSKTQSLLIVN
16 SAL 01/12/2020	1	1	18/11/2020			32.2089	32.6203	32.4146	Plate2(0)
16 SAL 20/11/2020	40000	1.09605e+07	18/11/2020	2	0	35.2979	34.7666	35.0323	Plate2(0)
16 SG 01/12/2020	1	4722.74	18/11/2020	0	13	27.5479	28.741	28.1444	Plate2(0)
17 NBAL 08/12/2020	1	9.91572e+06	2020-03-12	0	5	30.208	30.1325	30.1702	Plate2(0)	England2 - TNGTKRFDNPVLPFNDGVYFASTEKSNIIRGWIFGTTLDSKTQSLLIVN
17 SAL 08/12/2020	550	63369.2	2020-03-12	5	5	28.3786	28.5019	28.4403	Plate2(0)
17 SG 08/12/2020	2500	9.63157e+06	2020-03-12	5	5	31.5212	31.6665	31.5938	Plate2(0)
25 BAL 05/02/2021	1	483.738	30/10/2020	0	112	30.6516	31.1168	30.8842	Plate2(0)	Kent - TNGTKRFDNPVLPFNDGVYFASTEKSNIIRGWIFGTTLDSKTQSLLIVN
25 BAL 19/02/2021	1	264.273	30/10/2020			28.2275	28.832	28.5298	Plate2(0)
25 SAL 05/02/2021	60	453.262	30/10/2020	98	112	30.1804	30.4118	30.2961	Plate2(0)
25 SAL 19/02/2021	1	5591.53	30/10/2020			33.2322	33.3376	33.2849	Plate2(0)
25 SG 05/02/2021	92000000	5484.4	30/10/2020	98	98	27.2582	27.2104	27.2343	Plate2(0)
26 BAL 05/02/2021	1	3133	24/01/2021	26	32	30.5135	30.413	30.4633	Plate2(0)	England2 - GLFLPFFSNVTWFHAISGTNGTKRFDNPVLPFNDGVYFASTEKSNIIRGWIFGTTLDSKTQSLLIVN
26 BAL 12/02/2021	1	3647.18	24/01/2021			36.433	30.5633	33.4981	Plate2(0)
26 BAL 19/02/2021	100	1	24/01/2021			30.248	31.259	30.7535	Plate2(0)
26 BAL 25/02/2021	1	247.632	24/01/2021			29.0092	29.3054	29.1573	Plate3(0)
26 SAL 05/02/2021	1	302.803	24/01/2021	26	19	30.7936	30.6427	30.7182	Plate2(0)
26 SAL 12/02/2021	20	1940.57	24/01/2021			*	38.0788	38.0788	Plate2(0)
26 SAL 19/02/2021	20	1	24/01/2021			35.2815	35.0189	35.1502	Plate2(0)
26 SAL 25/02/2021	1	118.212	24/01/2021			32.541	32.3403	32.4407	Plate3(0)
26 SG 05/02/2021	1	2457.88	24/01/2021	0	32	25.1885	25.1847	25.1866	Plate2(0)
26 SG 12/02/2021	1	17849.2	24/01/2021			31.4222	35.0644	33.2433	Plate2(0)
26 SG 19/02/2021	1	83267.5	24/01/2021			24.0033	24.1883	24.0958	Plate2(0)
26 SG 25/02/2021	1	750.617	24/01/2021			27.7179	27.7946	27.7562	Plate3(0)
27 BAL 05/02/2021	1600	291.025	2021-10-01	33	33	31.708	31.3863	31.5472	Plate2(0)	Kent - FRSSVLHSTQDLFLPFFSNVTWFHAISGTNGTKRFDNPVLPFNDGVYFASTEKSNIIRGWIFGTTLDSKTQSLLIVN
27 BAL 12/02/2021	34000	1330.79	2021-10-01			33.3272	32.829	33.0781	Plate2(0)
27 SAL 05/02/2021	40000	880.636	2021-10-01	33	40	34.7713	34.6855	34.7284	Plate2(0)
27 SAL 12/02/2021	8000	2737.66	2021-10-01			30.4134	31.8245	31.1189	Plate2(0)
27 SAL 19/02/2021	1	485.363	2021-10-01			33.2309	32.7617	32.9963	Plate3(0)
27 SG 05/02/2021	100000000	25777.9	2021-10-01	33	40	26.3084	26.5277	26.4181	Plate2(0)
27 SG 12/02/2021	1000000	2715.63	2021-10-01			27.6498	27.5954	27.6226	Plate2(0)
27 SG 19/02/2021	1	119.22	2021-10-01			29.0313	28.8926	28.9619	Plate3(0)
28 BAL 09/02/2021	1	2588.2	2021-06-01	0	41	35.337	35.8316	35.5843	Plate2(0)	Kent - SVYYPDKVFRSSVLHSTQDLFLPFFSNVTWFHAISGTNGTKRFDNPVLPFNDGVYFASTEKSNIIRGWIFGTTLDSKTQSLLIVN
28 BAL 16/02/2021	1	1224.48	2021-06-01			31.7254	31.9915	31.8584	Plate2(0)
28 SAL 09/02/2021	1	1210.63	2021-06-01	0	34	32.5413	32.9741	32.7577	Plate2(0)
28 SG 09/02/2021	160	23095.9	2021-06-01	34	34	32.9597	32.8447	32.9022	Plate2(0)
29 BAL 09/02/2021	34000	1.04425e+09	2021-04-02	5	5	35.044	36.0902	35.5671	Plate2(0)	Kent - ISFTRGVYYPDKVFRSSVLHSTQDLFLPFFSNVTWFHAISGTNGTKRFDNPVLPFNDGVYFASTEKSNIIRGWIFGTTLDSKTQSLLIVN
29 SAL 09/02/2021	38000	2.07753e+06	2021-04-02	5	5	32.0021	31.8956	31.9488	Plate2(0)
29 SG 09/02/2021	100000000	1.04397e+10	2021-04-02	5	5	31.3716	31.5685	31.4701	Plate2(0)
32 BAL 16/02/2021	1	15940.6	31/01/2021	0	16	34.6307	35.255	34.9428	Plate2(0)	Kent - NSFTRGVYYPDKVFRSSVLHSTQDLFLPFFSNVTWFHAISGTNGTKRFDNPVLPFNDGVYFASTEKSNIIRGWIFGTTLDSKTQSLLIVN
32 SAL 16/02/2021	38000000	24843.1	31/01/2021	16	16	32.6184	32.9935	32.8059	Plate2(0)
32 SG 16/02/2021	100000000	124094	31/01/2021	16	16	30.273	30.238	30.2555	Plate2(0)
35 BAL 12/02/2021	1	48001.6	28/01/2021	0	15	35.1648	34.768	34.9664	Plate2(0)	England2 - TNSFTRGVYYPDKVFRSSVLHSTQDLFLPFFSNVTWFHAIHVSGTNGTKRFDNPVLPFNDGVYFASTEKSNIIRGWIFGTTLDSKTQSLLIVN
35 SAL 12/02/2021	2200000	84194.7	28/01/2021	15	15	31.3096	31.3979	31.3537	Plate2(0)
35 SG 12/02/2021	52000000	1.15151e+07	28/01/2021	15	15	28.6288	29.0729	28.8509	Plate2(0)
39 BAL 16/02/2021	1	297974	2021-04-02	0	12	29.1468	30.613	29.8799	Plate2(0)	Kent - TNSFTRGVYYPDKVFKSSVLHSTQDLFLPFFSNVTWFHAISGTNGTKRFDNPVLPFNDGVYFASTEKSNIIRGWIFGTTLDSKTQSLLIVN
39 SAL 16/02/2021	1	585.082	2021-04-02	0	12	32.3017	32.4277	32.3647	Plate2(0)
50 BAL 25/02/2021	1	96.1262	16/01/2021	0	40	38.0401	39.5726	38.8063	Plate3(0)	England2 - PDEVFRSSVLHSTQDLFLPFFSNVTWFHAIHVSGTNGTKRFDNPVLPFNDGVYFASTEKSNIIRGWIFGTTLDSKTQSLLIVN
50 SAL 25/02/2021	140	127.298	16/01/2021	40	40	36.0147	35.4779	35.7463	Plate3(0)
50 SG 25/02/2021	4000	12548.9	16/01/2021	40	40	29.2599	29.4064	29.3331	Plate3(0)
52 BAL 02/03/2021	1	10280.7	22/02/2021	24	36	38.425	37.4431	37.9341	Plate3(0)	Kent - SGSSVLHSTQDLFLPFFSNVTWFHAISGTNGTKRFDNPVLPFNDGVYFASTEKSNIIRGW IFGTTLDSKTQSLLIVNNATNVVIKVCE
52 BAL 11/03/2021	1	2625.56	22/02/2021			26.7094	26.9529	26.8311	Plate3(0)
52 BAL 18/03/2021	20	3029.37	22/02/2021			34.4309	34.309	34.37	Plate3(0)
52 BAL 23/03/2021	1	848.622	22/02/2021			37.209	35.0704	36.1397	Plate3(0)
52 BAL 30/03/2021	1	8184.98	22/02/2021			28.6778	28.7874	28.7326	Plate3(0)
52 SAL 02/03/2021	1	225.327	22/02/2021	36	36	0	0	0	Plate3(0)
52 SAL 11/03/2021	180	392.83	22/02/2021			32.9453	32.8654	32.9054	Plate3(0)
52 SAL 18/03/2021	16000	34.6275	22/02/2021			36.0575	37.1256	36.5916	Plate3(0)
52 SAL 30/03/2021	360	138.201	22/02/2021			36.4545	35.31	35.8823	Plate3(0)
52 SG 18/03/2021	8000	114.989	22/02/2021	24	36	31.3258	31.5492	31.4375	Plate3(0)
52 SG 30/03/2021	1	576.671	22/02/2021			31.9856	32.1879	32.0868	Plate3(0)
53 BAL 23/03/2021	1	2351.66	2021-10-03	0	20	31.6696	31.6518	31.6607	Plate3(0)	Kent - PNSFTRGVYYPDKVFRSSVLHSTQDLFLPFFSNVTWFHAISGTNGTKRFDNPVLPFNDGVYFASTEKSNIIRGWIFGTTLDSKTQSLLIVN
53 BAL 30/03/2021	1	111.069	2021-10-03			34.9524	34.9987	34.9756	Plate3(0)
53 SAL 30/03/2021	1	365.041	2021-10-03	0	20	0	0	0	Plate3(0)
53 SG 30/03/2021	1	1.27676e+06	2021-10-03	0	20	27.4438	27.4474	27.4456	Plate3(0)

## Sheet: Supplementary 1c
Sample ID	Rep 1 Ct	Rep 2 Ct	Average Ct	Rep 1 Gene copy	Rep 2 Gene copy	Average Gene copy	Gene copy/mL		Sample ID	Rep 1 Ct	Rep 2 Ct	Average Ct	Rep 1 Gene copy	Rep 2 Gene copy	Average Gene copy	Gene copy/mL		Sample ID	Rep 1 Ct	Rep 2 Ct	Average Ct	Rep 1 Gene copy	Rep 2 Gene copy	Average Gene copy	Gene copy/mL
4 SAL 03/11/ 2020	30.4732	30.6833	30.5782	53.8174	46.3064	49.9208	29952.5		13 SAL 01/12/2020	-	-	No Amp	-	-	-	-		39 SAL 16/02/2021	36.4436	34.3856	35.4146	0.461428	2.06076	0.975136	585.082
4 SG 03/11/ 2020	32.0767	33.2882	32.6824	17.0832	7.1786	11.074	6644.4		13 BAL 01/12/2020	-	-	No Amp	-	-	-	-		39 BAL 16/02/2021	26.6402	27.0455	26.8429	575.49	428.564	496.623	297974
4 BAL 03/11/ 2020	27.9115	28.0832	27.9973	336.599	297.678	316.541	189925		14 SAL 20/11/2020	36.0154	-	36.0154	2.30664	-	2.30664	1383.99		25 BAL 19/02/2021	-	36.5076	36.5076	-	0.440455	0.440455	264.273
4 SAL 10/11/ 2020	32.4588	31.6406	32.0497	12.9955	23.3405	17.4161	10449.7		15 SAL 20/11/2020	38.1009	-	38.1009	0.547743	-	0.547743	328.646		26 BAL 19/02/2021	-	-	No Amp	-	-	-	-
4 BAL 10/11/ 2020	35.7564	36.4623	36.1094	1.22717	0.740483	0.953256	571.953		15 SAL 08/12/2020	36.5211	-	36.5211	1.6277	-	1.6277	976.618		27 SAL 19/02/2021	35.6716	-	35.6716	0.808939	-	0.808939	485.363
5 SAL 03/11/2020	35.685	34.777	35.231	1.29152	2.47348	1.78733	1072.4		15 SG 08/12/2020	-	-	No Amp	-	-	-	-		27 SG 19/02/2021	37.6023	-	37.6023	0.1987	-	0.1987	119.22
5 SG 03/11/ 2020	36.0191	35.4321	35.7256	1.01684	1.54771	1.2545	752.7		16 SAL 20/11/2020	22.298	22.363	22.3305	18697.4	17847.6	18267.6	1.09605e+07		26 SAL 25/02/2021	37.614	-	37.614	0.19702	-	0.19702	118.212
5 NBAL 03/11/20	26.9237	26.9299	26.9268	682.51	679.484	680.995	408597		16 SAL 01/12/2020	-	-	No Amp	-	-	-	-		26 SG 25/02/2021	35.467	34.677	35.072	0.938685	1.6673	1.25103	750.617
5 SAL 10/11/2020	36.4453	36.147	36.2962	0.749546	0.927917	0.833976	500.386		16 SG 01/12/2020	34.1035	34.3665	34.235	8.6181	7.1891	7.87124	4722.74		26 BAL 25/02/2021	36.597	-	36.597	0.41272	-	0.41272	247.632
5 SG 10/11/2020	34.4195	36.8943	35.6569	3.19465	0.543567	1.31777	790.66		16 BAL 01/12/2020	37.3031	39.3059	38.3045	0.949401	0.238677	0.476025	285.615		50 SAL 25/02/2021	-	37.5121	37.5121	-	0.212163	0.212163	127.298
5 BAL 10/11/2020	35.3522	34.8051	35.0787	1.63879	2.42416	1.99316	1195.9		17 SAL 08/12/2020	30.4761	30.4609	30.4685	105.062	106.171	105.615	63369.2		50 SG 25/02/2021	31.0792	31.3182	31.1987	22.8132	19.1743	20.9148	12548.9
5 SAL 20/11/2020	37.118	-	37.118	0.463156	-	0.463156	277.893		25 SAL 19/02/2021	34.312	33.6681	33.99	7.46423	11.6352	9.31922	5591.53		50 BAL 25/02/2021	-	37.8984	37.8984	-	0.16021	0.16021	96.1262
5 SG 20/11/2020	35.4541	36.9897	36.2219	1.52361	0.50769	0.8795	527.7		26 BAL 05/02/2021	34.7231	34.9375	34.8303	5.62214	4.84971	5.22166	3133		52 SAL 02/03/2021	36.7268	-	36.7268	0.375545	-	0.375545	225.327
5 BAL 20/11/2020	33.9107	36.1616	35.0361	4.59798	0.918252	2.05478	1232.87		17 SG 08/12/2020	23.2042	23.1582	23.1812	15799.8	16309.5	16052.6	9.63157e+06		52 BAL 02/03/2021	31.5169	31.4289	31.4729	16.5949	17.6915	17.1344	10280.7
6 SAL 03/11/2020	36.102	35.484	35.793	0.958293	1.49133	1.19546	717.277		17 NBAL 08/12/2020	23.1992	23.0789	23.139	15854.6	17226.2	16526.2	9.91572e+06		52 SAL 11/03/2021	36.5733	35.3517	35.9625	0.419918	1.0208	0.654717	392.83
6 SG 03/11/2020	26.7087	26.8978	26.8032	796.048	695.298	743.969	446382		25 SAL 05/02/2021	37.2628	38.0064	37.6346	0.976128	0.584641	0.755437	453.262		52 BAL 11/03/2021	33.3	33.4	33.35	4.53795	4.21968	4.37593	2625.56
6 NBAL 03/11/2020	22.3299	22.329	22.3295	18275	18286.8	18280.9	1.09685e+07		25 SG 05/02/2021	34.3004	33.7358	34.0181	7.52401	11.1047	9.14067	5484.4		52 SAL 18/03/2021	38.605	40	39.3025	0.0958387	0.0347536	0.0577126	34.6275
6 SAL 10/11/2020	31.598	31.8109	31.7044	24.0632	20.6617	22.2977	13378.6		25 BAL 05/02/2021	36.8882	38.1922	37.5402	1.26376	0.514345	0.806231	483.738		52 SG 18/03/2021	37.652	-	37.652	0.191648	-	0.191648	114.989
6 BAL 10/11/2020	27.2711	27.5028	27.3869	532.269	450.964	489.933	293960		26 SAL 05/02/2021	38.3608	38.0787	38.2197	0.457902	0.556219	0.504672	302.803		52 BAL 18/03/2021	33.3691	32.9374	33.1533	4.31551	5.90705	5.04895	3029.37
7 SAL 03/11/2020	35.2088	35.778	35.4934	1.81597	1.20833	1.48131	888.787		26 SG 05/02/2021	34.7889	35.5758	35.1823	5.37288	3.12329	4.09647	2457.88		52 BAL 23/03/2021	34.5618	35.2446	34.9032	1.81292	1.10344	1.41437	848.622
7 SG 03/11/2020	25.4903	25.4427	25.4665	1903.81	1969.7	1936.47	1.16188e+06		26 SAL 12/02/2021	35.5251	-	35.5251	3.23428	-	3.23428	1940.57		53 BAL 23/03/2021	33.3271	33.6759	33.5015	4.4494	3.45259	3.91944	2351.66
7 NBAL 03/11/2020	23.9616	24.0983	24.0299	5685	5155.39	5413.72	3.24823e+06		26 SG 12/02/2021	32.2291	32.3836	32.3064	31.376	28.2058	29.7487	17849.2		52 SAL 30/03/2021	37.3991	-	37.3991	0.230335	-	0.230335	138.201
8 SAL 10/11/2020	36.8308	36.9856	36.9082	0.568816	0.509194	0.53818	322.908		26 BAL 12/02/2021	34.7899	34.4299	34.6099	5.36922	6.8818	6.07864	3647.18		52 SG 30/03/2021	36.2916	34.5775	35.4345	0.515364	1.79242	0.961118	576.671
8 SG 10/11/2020	25.9911	26.1847	26.0879	1330.38	1158.23	1241.32	744794		26 SAL 19/02/2021	-	-	No Amp	-	-	-	-		52 BAL 30/03/2021	31.6441	31.9286	31.7864	15.1286	12.3008	13.6416	8184.98
8 NBAL 10/11/2020	34.134	37.247	35.6905	3.9188	0.422307	1.28644	771.867		26 SG 19/02/2021	29.9189	30.2259	30.0724	154.271	124.843	138.779	83267.5		53 SAL 30/03/2021	-	36.0634	36.0634	-	0.608401	0.608401	365.041
9 SAL 10/11/2020	31.8494	32.0532	31.9513	20.1011	17.3726	18.6871	11212.3		27 SAL 05/02/2021	36.1757	37.1667	36.6712	2.06536	1.04303	1.46773	880.636		53 SG 30/03/2021	25.0791	24.6045	24.8418	1790.74	2528.63	2127.94	1.27676e+06
9 BAL 10/11/2020	0	36.9852	36.9852	1.59221e+11	0.509325	0.509325	305.595		27 SG 05/02/2021	31.848	31.6984	31.7732	40.8039	45.2368	42.9632	25777.9		53 BAL 30/03/2021	-	37.6997	37.6997	-	0.185115	0.185115	111.069
10 SAL 20/11/2020	28.2738	28.4201	28.3469	259.724	233.897	246.472	147883		27 BAL 05/02/2021	-	38.2773	38.2773	-	0.485042	0.485042	291.025
10 SG 20/11/2020	16.6348	16.7597	16.6972	1.0762e+06	984237	1.02919e+06	6.17516e+08		27 SAL 12/02/2021	34.5328	35.5191	35.026	6.41034	3.24768	4.56276	2737.66		Gene copies in Standard	Rep 1 Ct	Rep 2 Ct	Average Ct
10 NBAL 20/11/2020	26.3559	26.3465	26.3512	1024.65	1031.59	1028.11	616868		27 SG 12/02/2021	34.6414	35.434	35.0377	5.94811	3.44397	4.52605	2715.63		1000000000	7.97891	7.88861	7.93376
10 SAL 01/12/2020	35.0583	33.9586	34.5084	2.02251	4.44293	2.99765	1798.59		27 BAL 12/02/2021	36.4948	35.6498	36.0723	1.65756	2.96787	2.21798	1330.79		10000000	13.8382	14.2427	14.0404
10 BAL 01/12/2020	33.1827	33.6064	33.3945	7.74156	5.71665	6.6525	3991.5		28 SAL 09/02/2021	35.7761	36.643	36.2096	2.72039	1.49654	2.01771	1210.63		100000	21.7867	21.6912	21.7389
10 SAL 04/12/2020	28.9425	28.6893	28.8159	160.942	192.916	176.206	105723		28 SG 09/02/2021	31.8785	31.9867	31.9326	39.9565	37.0835	38.4932	23095.9		1000	25.2843	25.4119	25.3481
10 NBAL 04/12/2020	36.9909	-	36.9909	0.507272	-	0.507272	304.363		28 BAL 09/02/2021	35.445	34.7698	35.1074	3.41797	5.4441	4.31367	2588.2
11 SAL 20/11/2020	35.8299	36.1953	36.0126	1.16429	0.896371	1.02158	612.951		28 BAL 16/02/2021	36.1308	36.2553	36.1931	2.13022	1.95513	2.0408	1224.48
11 SG 20/11/2020	32.249	32.4911	32.37	15.1015	12.6986	13.8481	8308.83		29 SAL 09/02/2021	25.397	25.4153	25.4062	3484.39	3440.86	3462.56	2.07753e+06
11 BAL 20/11/2020	30.9217	31.4346	31.1781	39.0437	27.0465	32.4961	19497.7		29 SG 09/02/2021	12.952	13.1366	13.0443	1.8542e+07	1.63272e+07	1.73994e+07	1.04397e+10
12 SAL 20/11/2020	38.195	38.883	38.539	0.214286	0.130968	0.167525	100.515		29 BAL 09/02/2021	16.5408	16.227	16.3839	1.562e+06	1.9392e+06	1.74041e+06	1.04425e+09
12 SG 20/11/2020	22.4449	22.5874	22.5161	16831.8	15199.9	15995	9.59703e+06		35 SAL 12/02/2021	29.9902	30.1225	30.0563	146.87	134.071	140.325	84194.7
12 BAL 20/11/2020	25.9543	26.1385	26.0464	1365.88	1197.18	1278.75	767251		35 SG 12/02/2021	22.9325	22.9118	22.9221	19055.3	19329.2	19191.8	1.15151e+07
12 SAL 04/12/2020	36.3231	35.1932	35.7581	0.818064	1.83641	1.22568	735.409		35 BAL 12/02/2021	30.7083	31.0345	30.8714	89.524	71.4939	80.0027	48001.6
12 SG 04/12/2020	33.3871	33.8541	33.6206	6.68776	4.78787	5.65863	3395.18		32 SAL 16/02/2021	32.2188	31.4348	31.8268	31.6005	54.2519	41.4052	24843.1
12 NBAL 04/12/2020	34.767	36.9425	35.8548	2.4913	0.525118	1.14378	686.266		32 SG 16/02/2021	29.563	29.4243	29.4937	197.165	216.954	206.823	124094
13 SAL 20/11/2020	35.0298	35.7379	35.3838	2.06418	1.24358	1.60218	961.307		32 BAL 16/02/2021	32.4841	32.4567	32.4704	26.318	26.8198	26.5677	15940.6
13 SG 20/11/2020	37.8477	34.7975	36.3226	0.274739	2.43742	0.818323	490.994
									Gene copies in Standard	Rep 1 Ct	Rep 2 Ct	Average Ct
Gene copies in Standard	Rep 1 Ct	Rep 2 Ct	Average Ct						1000000000	8.57979	8.54591	8.56285
1000000000	8.50936	8.47159	8.49048						10000000	14.4895	14.4859	14.4877
10000000	14.2914	14.2952	14.2933						100000	22.3065	22.3183	22.3124
100000	20.6103	21.3826	20.9965						1000	26.544	26.6151	26.5795
1000	26.3022	26.1512	26.2267
10			33
